# Supplementary material for: The Age-Accompanied and Diet-Associated Remodeling of the Phospholipid, Amino Acid, and SCFA Metabolism of Healthy Centenarians from a Chinese Longevous Region: A Window into Exceptional Longevity
Source: Nutrients. 2022 Oct 21;14(20):4420. doi: 10.3390/nu14204420 (PMC9612356; doi:10.3390/nu14204420)
Supplement: Supplementary file 1 [file nutrients-14-04420-s001.zip]

Archive with 1 entries (1 files):
- nutrients-1930311-supplementary.pdf
